# Supplementary material for: An Integrative Multi-Omics Analysis Based on Nomogram for Predicting Prostate Cancer Bone Metastasis Incidence
Source: Genet Res (Camb). 2022 Sep 29;2022:8213723. doi: 10.1155/2022/8213723 (PMC9537037; doi:10.1155/2022/8213723)
Supplement: Supplementary Materials — Figure S1: associated with Figure 2. Figure S2: associated with Figure 5. Figure S3: associated with Figure 6. Data 1-1: SEER data baseline characteristics of patient with prostate cancer; Data 1-2: train group ROC and validation ROC, Delong's test; Data 1-3: clinical features of TCGA samples and predictive results. Data 2: TMB scores of TCGA samples. Data 3: genes with different frequencies of CNVs between LRBM and HRBM cohorts. Data 4-1: DElncRNAs; Data 4-2: DEmiRNAs; Data 4-3: DEmRNAs. Data 5: gene module. Data 6-1: 29 immune microenvironment signatures; Data-2: ssGSEA score of immune microenvironment signature; Data 6-3: stromal score, immune score, estimate score, and tumor purity of TCGA samples. [file 8213723.f1.zip]

Archive with 7 entries (7 files):
- 8213723.f1/supplementary data1 (1).pdf
- 8213723.f1/supplementary data2 (1).pdf
- 8213723.f1/supplementary data3 (1).pdf
- 8213723.f1/supplementary data4 (1).pdf
- 8213723.f1/supplementary data5 (1).pdf
- 8213723.f1/supplementary data6 (1).pdf
- 8213723.f1/Supplementary Figure (1).docx
